# Supplementary material for: GALDAR: A genetically encoded galactose sensor for visualizing sugar metabolism in vivo
Source: PLoS Biol. 2024 Mar 19;22(3):e3002549. doi: 10.1371/journal.pbio.3002549 (PMC10950222; doi:10.1371/journal.pbio.3002549)
Supplement: S1 Data — (XLSX) [file pbio.3002549.s005.xlsx]

## Sheet: Figure S1A
time (h)	0.5% sucrose	0.5% sucrose + 5% galactose
20	0
24	0
44	1
44	1
44	1
48	1
68	1
68	1
68	1
68	1
68	1
68	1
68	1
68	1
68	1
68	1
68	1
68	1
68	1
68	1
68	1
68	1
68	1
72	1
72	1
72	1
72	1
72	1
92	1
92	1
92	1
92	1
92	1
92	1
92	1
92	1
92	1
92	1
92	1
92	1
92	1
92	1
92	1
92	1
92	1
92	1
92	1
92	1
92	1
92	1
92	1
92	1
92	1
92	1
96	1
96	1
116	1
116	1
116	1
116	1
116	1
116	1
20		0
24		0
44		0
48		0
68		0
72		0
92		0
96		0
116		1
120		0
140		0
144		0
164		0
168		0
192		1
212		1
216		1
236		0
236		0
236		0
236		0
236		0
236		0
236		0
236		0
236		0
236		0
236		0
236		0
236		0
236		0
236		0
236		0
236		0
236		0
236		0
236		0
236		0
236		0
236		0
236		0
236		0
236		0
236		0
236		0
236		0
236		0
236		0
236		0
236		0
236		0
236		0
236		0
236		0
236		0
236		0
236		0
236		0
236		0
236		0
236		0
236		0
236		0
236		0
236		0
236		0
236		0
236		0
236		0
236		0
236		0
236		0
236		0
236		0
236		0

## Sheet: Figure S1F
sucrose 5%	glucose 5%	glucose 30%	galactose 5%
143.939	126.606	143.75	10452.3
129.746	127.466	137.327	7091.23
109.055	135.372	149.028	2985.13
136.333	134.692	146.442	7517.48
140.613	135.347	149.498	15052.2

## Sheet: Figure 1F
	act-GALDAR gal+	act-GALDAR gal-	act-GFP gal+	act-GFP gal-			act-GALDAR gal+	act-GALDAR gal-	act-GFP gal+	act-GFP gal-
Positive ISC	0	0	118	98		Positive EE	1	0	0	3
Negative ISC	89	152	0	3		Negative EE	45	83	96	55
	tub-GALDAR gal+	tub-GALDAR gal-	tub-GFP gal+	tub-GFP gal-			tub-GALDAR gal+	tub-GALDAR gal-	tub-GFP gal+	tub-GFP gal-
Positive ISC	0	0	65	76		Positive EE	17	0	52	43
Negative ISC	131	135	1	8		Negative EE	76	50	13	18

## Sheet: Figure 1G
	G2 gal+	G2 gal-
Positive ISC	7	0
Negative ISC	470	515
	G2 gal+	G2 gal-
Positive EE	71	0
Negative EE	112	186

## Sheet: Figure 2D
Fat body		Hindgut		Oenocyte		Heart
gal-	gal+	gal-	gal+	gal-	gal+	gal-	gal+
1.07968	0.840975	1.11622	0.989042	0.865608	0.994998	1.01714	1.24731
1.03695	1.11556	0.797373	1.01997	1.03804	0.877621	1.11848	1.64111
1.05013	1.0533	0.869383	1.03118	1.06493	1.02402	0.812707	1.01528
1.04794	0.994576	0.90961	1.23703	0.991579	1.01017	1.32502	1.83005
1.01154	0.974455	0.785408	0.941416	1.04518	0.819018	0.841726	1.68905
0.92894	0.884229	0.737107	0.943303	0.889007	0.796806	0.817824	1.05684
0.977361	1.03378	0.898429	1.14277	0.980827	0.802012	0.925279	1.60378
0.648811	0.793833	0.862238	1.05502	0.734823	0.885607	0.646441	1.34206
1.02471	1.0327	1.20756	1.35451	0.987195	1.30914	1.13084	1.76161
1.15994	1.13637	1.1822	1.18606	1.19149	1.53188	1.21017	2.23741
1.00198	0.907509	1.08654	1.39655	1.2177	1.15792	1.07779	1.33868
1.11457	1.01764	1.07259	1.54295	0.945852	0.995772	0.736298	0.93309
0.850225	1.23028	1.2123	1.42914	0.873651	1.16728	1.04201	1.25293
1.04967	1.02359	1.03909	1.79401	1.1318	1.28738	1.02772	3.8717
1.11192	1.19822	0.956803	1.2216	0.957657	1.28848	1.17855	1.61168
0.834249	1.06264	0.983841	1.45939	0.94543	1.14671	0.9387	2.43061
0.793551	1.11895	1.16023	1.5472	0.972647	1.27715	0.861319	1.18766
1.079		0.997416		1.09439		1.04046
1.19884		1.12567		1.0722		1.25152

## Sheet: Figure S2B
heart
1D 0%Gal	2D 0%Gal	3D 0%Gal		1D 1%Gal	2D 1%Gal	3D 1%Gal		1D 5%Gal	2D 5%Gal	3D 5%Gal
8096.27	7653.43	11303		8330.4	8066.89	15256.1		10105.5	16864.3	25198.6
8539.81	7946.69	11762.1		7150.35	7919.29	10706.2		7577.72	25553.6	20654.7
7854.25	10135	9402.25		6556.78	8066.6	11309.9		8433.45	35937.7	13389.6
9659.84	10487	9811.96		7894.41	8075.93	10743.4		9044.01	13624.9	11562.1
9520.55	8231.68	10429.3		9075.41	8877.5	11069.1		14479.7	18442.6	20305.6
hindgut
1D 0%Gal	2D 0%Gal	3D 0%Gal		1D 1%Gal	2D 1%Gal	3D 1%Gal		1D 5%Gal	2D 5%Gal	3D 5%Gal
17296.1	15761.8	17057.9		15915.9	13948.8	18773.8		16283.7	19883.9	25962.6
13227.9	14934.2	16147.5		17101.7	14505.2	20646		17795.9	23462.7	19979.6
13171.9	13753.4	18816.6		13370.5	12344.6	21300.7		17931.8	18493.6	16470.8
14625.1	13574.3	16343		14491	13050.5	21849.7		17954.8	20809.4	15393
13163	12871.8	15002		14371.4	12716.5	26348.1		19328.3	24672.9	16548.2
fat body
1D 0%Gal	2D 0%Gal	3D 0%Gal		1D 1%Gal	2D 1%Gal	3D 1%Gal		1D 5%Gal	2D 5%Gal	3D 5%Gal
7176.49	7227.32	11849.9		9042.46	6606.68	9906.07		8066.63	8703.59	5807.47
7014.95	8669.05	7445.63		8084.69	11199.5	7570.49		6673.56	6922.6	12151.9
6730.95	8414.43	12448.8		6227.69	7027.94	8565.69		8617.33	6630.55	10450.5
8083.01	9933.02	9316.3		6787.74	6603.12	7699.59		7495.7	8196.29	9470.1
8087.9	11049.8	10321.8		8163.73	8283.02	9131.75		9844.57	10918.3	9598.4

## Sheet: Figure 3C
fat body					hindgut					oenocyte					heart
PBS FB	5gal FB	10 gal FB	20 gal FB		PBS HG	5 gal HG	10 gal HG	20 gal HG		PBS OC	5 gal OC	10 gal OC	20 gal OC		PBS	5 gal H	10 gal H	20 gal H
1.08168	1.02126	1.53101	2.33378		1.32758	1.20414	2.2248	2.49725		1.03949	1.34932	1.35152	1.765		0.902167	1.26968	1.81425	1.80771
1.14988	1.14958	2.04646	1.49524		1.14127	1.53234	1.52862	2.15623		1.13657	1.09709	1.89541	1.40762		1.12156	1.21247	1.82875	1.55642
1.13917	1.46603	1.53102	1.21829		1.06554	1.38691	1.59449	3.40886		1.01364	1.2156	1.3409	1.41956		1.02372	1.38657	1.27009	1.20776
1.08232	1.4981	1.6486	0.901689		0.914192	1.36296	1.55288	1.80796		1.02222	1.22019	1.47165	1.71909		1.08203	1.30005	1.36736	1.66514
1.13149	1.36252	1.77331	1.27943		1.16476	1.48068	1.70277	2.34518		1.11225	1.23576	1.46206	1.55619		1.1371	1.75905	1.4579	1.88689
1.324	1.07958	1.79554	1.40982		1.21404	1.18405	1.69659	2.81718		1.11421	1.15531	1.50341	1.61384		1.22122	1.29277	1.72013	1.62117
1.6758	1.20011	1.46676	1.38996		0.992985	1.01003	2.55456	2.05426		1.14263	1.47341	1.40978	1.72365		1.65553	1.44211	1.58463	1.5694
1.38662	1.26745	2.12404	1.01431		1.37336	1.365	1.62527	2.10258		1.14176	1.55285	2.04028	1.54308		1.29544	1.35808	1.91792	1.60335
0.811819	1.43426	1.69894	1.49834		1.36148	1.36807	1.56564	2.31467		1.04011	2.00333	1.24653	1.66547		1.24834	1.55135	1.40412	2.09509
0.991129	1.17461	2.11614	1.71334		1.29183	1.2969	1.613	2.66906		1.12302	1.46783	1.31357	2.27761		1.4435	1.53049	1.89761	1.99292
1.02036	1.5378	1.48222	2.13696		1.27747	1.07047	2.10589	2.05453		1.84434	1.23305	1.113	1.5578		0.814509	1.49795	1.60621	1.62192
1.10771	1.37927	1.25659	2.16479		1.27414	1.47231	1.51461	1.93373		1.14554	1.65999	1.49324	1.96466		0.791426	1.64916	1.4308	1.6139
0.88582	1.33978	1.33155	2.02254		0.853513	1.15852	1.67524	2.10366		0.824606	1.00585	1.88106	1.7854		0.555795	1.55157	1.81378	2.9931
0.701841	0.818974	0.756748	4.69545		0.790672	0.790775	0.824629	3.51674		0.832403	0.793812	0.865572	1.17932		1.03298	0.752004	1.04834	1.26439
0.887564	0.602243	0.692203	2.76452		0.707451	0.824412	2.17455	1.40846		0.856534	0.785695	0.801484	1.04558		0.789857	0.702402	0.92771	1.54371
1.10508	0.401231	0.615895	2.4577		0.709484	0.934465	0.965477	1.33486		0.764198	0.933995	0.725724	1.38478		0.705407	0.584957	0.99557	1.26977
0.554391	0.698827	0.647132	1.97473		0.778557	0.919571	0.807553	1.53364		0.796442	0.820516	0.849321	1.1609		0.761695	1.08202	0.633895	1.22396
0.576502	0.773589	0.634998	0.787273		0.729817	0.834975	0.971127	1.56731		0.766641	0.854939	0.832011	1.01859		0.61766	0.916388	0.975584	1.69053
0.809969	0.769409	0.532491	1.83306		0.816489	0.843195	0.878996	1.19084		0.878266	0.729614	0.952152	1.14576		0.800075	0.74197	0.848436	0.971738
0.581595	0.823996	0.763533	1.26196		0.771416	0.800445	1.1846	1.26584		0.688368	0.906052	0.832176	0.971968			1.24383	0.941392	1.67591
0.995262	0.844275	0.708536	2.63059		0.695565	0.775042	1.07382	2.63212		0.716771	0.902242	0.830459	1.06796			0.727238	0.814637	1.25242
	0.709996	0.651348	1.306		0.748387	0.799855	1.00552	2.78618			0.767656	0.88104	1.13915			0.945213	0.668492	1.47025
	0.763427	0.682166	2.29999			0.88691	1.02467	1.7976			0.843523	0.999188	1.08326			0.970579	0.982855
		0.554182					1.12171					0.793316					0.865334

## Sheet: Figure 3D
fat body				hindgut				oenocyte				heart
Gal %	Injection	Feeding		Gal %	Injection	Feeding		Gal%	Injection	Feeding		Gal%	Injection	Feeding
0	1.08168			0	1.32758			0	1.03949			0	0.902167
0	1.14988			0	1.14127			0	1.13657			0	1.12156
0	1.13917			0	1.06554			0	1.01364			0	1.02372
0	1.08232			0	0.914192			0	1.02222			0	1.08203
0	1.13149			0	1.16476			0	1.11225			0	1.1371
0	1.324			0	1.21404			0	1.11421			0	1.22122
0	1.6758			0	0.992985			0	1.14263			0	1.65553
0	1.38662			0	1.37336			0	1.14176			0	1.29544
0	0.811819			0	1.36148			0	1.04011			0	1.24834
0	0.991129			0	1.29183			0	1.12302			0	1.4435
0	1.02036			0	1.27747			0	1.84434			0	0.814509
0	1.10771			0	1.27414			0	1.14554			0	0.791426
0	0.88582			0	0.853513			0	0.824606			0	0.555795
0	0.701841			0	0.790672			0	0.832403			0	1.03298
0	0.887564			0	0.707451			0	0.856534			0	0.789857
0	1.10508			0	0.709484			0	0.764198			0	0.705407
0	0.554391			0	0.778557			0	0.796442			0	0.761695
0	0.576502			0	0.729817			0	0.766641			0	0.61766
0	0.809969			0	0.816489			0	0.878266			0	0.800075
0	0.581595			0	0.771416			0	0.688368			5	1.26968
0	0.995262			0	0.695565			0	0.716771			5	1.21247
5	1.02126			0	0.748387			5	1.34932			5	1.38657
5	1.14958			5	1.20414			5	1.09709			5	1.30005
5	1.46603			5	1.53234			5	1.2156			5	1.75905
5	1.4981			5	1.38691			5	1.22019			5	1.29277
5	1.36252			5	1.36296			5	1.23576			5	1.44211
5	1.07958			5	1.48068			5	1.15531			5	1.35808
5	1.20011			5	1.18405			5	1.47341			5	1.55135
5	1.26745			5	1.01003			5	1.55285			5	1.53049
5	1.43426			5	1.365			5	2.00333			5	1.49795
5	1.17461			5	1.36807			5	1.46783			5	1.64916
5	1.5378			5	1.2969			5	1.23305			5	1.55157
5	1.37927			5	1.07047			5	1.65999			5	0.752004
5	1.33978			5	1.47231			5	1.00585			5	0.702402
5	0.818974			5	1.15852			5	0.793812			5	0.584957
5	0.602243			5	0.790775			5	0.785695			5	1.08202
5	0.401231			5	0.824412			5	0.933995			5	0.916388
5	0.698827			5	0.934465			5	0.820516			5	0.74197
5	0.773589			5	0.919571			5	0.854939			5	1.24383
5	0.769409			5	0.834975			5	0.729614			5	0.727238
5	0.823996			5	0.843195			5	0.906052			5	0.945213
5	0.844275			5	0.800445			5	0.902242			5	0.970579
5	0.709996			5	0.775042			5	0.767656			10	1.81425
5	0.763427			5	0.799855			5	0.843523			10	1.82875
10	1.53101			5	0.88691			10	1.35152			10	1.27009
10	2.04646			10	2.2248			10	1.89541			10	1.36736
10	1.53102			10	1.52862			10	1.3409			10	1.4579
10	1.6486			10	1.59449			10	1.47165			10	1.72013
10	1.77331			10	1.55288			10	1.46206			10	1.58463
10	1.79554			10	1.70277			10	1.50341			10	1.91792
10	1.46676			10	1.69659			10	1.40978			10	1.40412
10	2.12404			10	2.55456			10	2.04028			10	1.89761
10	1.69894			10	1.62527			10	1.24653			10	1.60621
10	2.11614			10	1.56564			10	1.31357			10	1.4308
10	1.48222			10	1.613			10	1.113			10	1.81378
10	1.25659			10	2.10589			10	1.49324			10	1.04834
10	1.33155			10	1.51461			10	1.88106			10	0.92771
10	0.756748			10	1.67524			10	0.865572			10	0.99557
10	0.692203			10	0.824629			10	0.801484			10	0.633895
10	0.615895			10	2.17455			10	0.725724			10	0.975584
10	0.647132			10	0.965477			10	0.849321			10	0.848436
10	0.634998			10	0.807553			10	0.832011			10	0.941392
10	0.532491			10	0.971127			10	0.952152			10	0.814637
10	0.763533			10	0.878996			10	0.832176			10	0.668492
10	0.708536			10	1.1846			10	0.830459			10	0.982855
10	0.651348			10	1.07382			10	0.88104			10	0.865334
10	0.682166			10	1.00552			10	0.999188			20	1.80771
10	0.554182			10	1.02467			10	0.793316			20	1.55642
20	2.33378			10	1.12171			20	1.765			20	1.20776
20	1.49524			20	2.49725			20	1.40762			20	1.66514
20	1.21829			20	2.15623			20	1.41956			20	1.88689
20	0.901689			20	3.40886			20	1.71909			20	1.62117
20	1.27943			20	1.80796			20	1.55619			20	1.5694
20	1.40982			20	2.34518			20	1.61384			20	1.60335
20	1.38996			20	2.81718			20	1.72365			20	2.09509
20	1.01431			20	2.05426			20	1.54308			20	1.99292
20	1.49834			20	2.10258			20	1.66547			20	1.62192
20	1.71334			20	2.31467			20	2.27761			20	1.6139
20	2.13696			20	2.66906			20	1.5578			20	2.9931
20	2.16479			20	2.05453			20	1.96466			20	1.26439
20	2.02254			20	1.93373			20	1.7854			20	1.54371
20	4.69545			20	2.10366			20	1.17932			20	1.26977
20	2.76452			20	3.51674			20	1.04558			20	1.22396
20	2.4577			20	1.40846			20	1.38478			20	1.69053
20	1.97473			20	1.33486			20	1.1609			20	0.971738
20	0.787273			20	1.53364			20	1.01859			20	1.67591
20	1.83306			20	1.56731			20	1.14576			20	1.25242
20	1.26196			20	1.19084			20	0.971968			20	1.47025
20	2.63059			20	1.26584			20	1.06796			0		1.01714
20	1.306			20	2.63212			20	1.13915			0		1.11848
20	2.29999			20	2.78618			20	1.08326			0		0.812707
0		1.07968		20	1.7976			0		0.865608		0		1.32502
0		1.03695		6.98		0.989042		0		1.03804		0		0.841726
0		1.05013		6.98		1.01997		0		1.06493		0		0.817824
0		1.04794		6.98		1.03118		0		0.991579		0		0.925279
0		1.01154		6.98		1.23703		0		1.04518		0		0.646441
0		0.92894		6.98		0.941416		0		0.889007		0		1.13084
0		0.977361		6.98		0.943303		0		0.980827		0		1.21017
0		0.648811		6.98		1.14277		0		0.734823		0		1.07779
0		1.02471		6.98		1.05502		0		0.987195		0		0.736298
0		1.15994		6.98		1.35451		0		1.19149		0		1.04201
0		1.00198		6.98		1.18606		0		1.2177		0		1.02772
0		1.11457		6.98		1.39655		0		0.945852		0		1.17855
0		0.850225		6.98		1.54295		0		0.873651		0		0.9387
0		1.04967		6.98		1.42914		0		1.1318		0		0.861319
0		1.11192		6.98		1.79401		0		0.957657		0		1.04046
0		0.834249		6.98		1.2216		0		0.94543		0		1.25152
0		0.793551		6.98		1.45939		0		0.972647		21.19		1.24731
0		1.079		6.98		1.5472		0		1.09439		21.19		1.64111
0		1.19884		0		1.11622		0		1.0722		21.19		1.01528
3.54		0.840975		0		0.797373		3.53		0.994998		21.19		1.83005
3.54		1.11556		0		0.869383		3.53		0.877621		21.19		1.68905
3.54		1.0533		0		0.90961		3.53		1.02402		21.19		1.05684
3.54		0.994576		0		0.785408		3.53		1.01017		21.19		1.60378
3.54		0.974455		0		0.737107		3.53		0.819018		21.19		1.34206
3.54		0.884229		0		0.898429		3.53		0.796806		21.19		1.76161
3.54		1.03378		0		0.862238		3.53		0.802012		21.19		2.23741
3.54		0.793833		0		1.20756		3.53		0.885607		21.19		1.33868
3.54		1.0327		0		1.1822		3.53		1.30914		21.19		0.93309
3.54		1.13637		0		1.08654		3.53		1.53188		21.19		1.25293
3.54		0.907509		0		1.07259		3.53		1.15792		21.19		3.8717
3.54		1.01764		0		1.2123		3.53		0.995772		21.19		1.61168
3.54		1.23028		0		1.03909		3.53		1.16728		21.19		2.43061
3.54		1.02359		0		0.956803		3.53		1.28738		21.19		1.18766
3.54		1.19822		0		0.983841		3.53		1.28848
3.54		1.06264		0		1.16023		3.53		1.14671
3.54		1.11895		0		0.997416		3.53		1.27715
				0		1.12567

## Sheet: Figure S3D
Time (h)	Galk-/TM6B 0%	Galk-/TM6B 5%	Galk-/- 0%	Galk-/- 5%
24				1
24				1
24				1
48	1		1	1
48			1
72				1
72				1
72				1
96			1	1
96			1	1
96			1	1
96			1	1
96				1
96				1
96				1
120			1	1
120				1
120				1
120				1
120				1
120				1
144		1		1
144		1		1
144		1		1
144				1
144				1
144				1
144				1
144				1
144				1
144				1
144				1
144				1
168			1	1
168			1	1
168			1	1
168				1
168				1
168				1
168				1
192			1	1
192			1	1
192			1	1
192			1
216			1	1
216			1	1
216			1	1
216			1	1
216			1
216			1
216			1
216			1
240			1
264			1
264			1
264			1
264			1
264			1
288	0	0	1	1
288	0	0	1	1
288	0	0	1	1
288	0	0	1	1
288	0	0	1	1
288	0	0	1
288	0	0	0
288	0	0	0
288	0	0	0
288	0	0	0
288	0	0	0
288	0	0	0
288	0	0	0
288	0	0	0
288	0	0	0
288	0	0	0
288	0	0	0
288	0	0	0
288	0	0	0
288	0	0	0
288	0	0	0
288	0	0	0
288	0	0
288	0	0
288	0	0
288	0	0
288	0	0
288	0	0
288	0	0
288	0	0
288	0	0
288	0	0
288	0	0
288	0	0
288	0	0
288	0	0
288	0	0
288	0	0
288	0	0
288	0	0
288	0	0
288	0	0
288	0
288	0

## Sheet: Figure 5D
Galk / Rpl32 expression
L2	L3
0.945876	1.97209
0.517533	1.02082
1.53658	1.20558
1.22733	0.657708
0.809733	2.32224
0.96294	1.86735
0.901871	2.33107
0.980095	1.47528
1.11806	0.927226

[truncated: 4 more sheets: Figure 5E, Figure 6C, Figure 6E, Figure 6G]
